# Supplementary material for: Separation of Benzene and Cyclohexane Using Eutectic Solvents with Aromatic Structure
Source: Molecules. 2022 Jun 23;27(13):4041. doi: 10.3390/molecules27134041 (PMC9268653; doi:10.3390/molecules27134041)
Supplement: Supplementary file 1 [file molecules-27-04041-s001.zip]

Archive with 1 entries (1 files):
- molecules-1737849-supplementary.pdf
